# Supplementary material for: CT, US and MRI of xanthine urinary stones: in-vitro and in-vivo analyses
Source: BMC Urol. 2020 Oct 12;20:157. doi: 10.1186/s12894-020-00736-w (PMC7552601; doi:10.1186/s12894-020-00736-w)
Supplement: Supplementary file 1 — Additional file 1: In-vitro CT mean and SD values at four different KVP. [file 12894_2020_736_MOESM1_ESM.xlsx]

## Sheet: 80 kvp
80kvp
Stone 1	Stone 2	Stone 3	Stone 4	Stone 5			246
267	268	322	349	246	246 stone 5?		260
355	350	370	340	376.5			267
402		304	346				268
409		260					304		330.967
							322		51.7026
358.25	309	314	345	311.25			340
65.3879	57.9828	45.5192	4.58258	92.2774			346
							349
							350
							355
							370
							376.5
							402
							409

## Sheet: 100 kvp
100 kvp
Stone 1	Stone 2	Stone 3	Stone 4	Stone 5			216.5
236.5	278	322	350.5	229			229
267	381	385	366	239			236.5
342.8	365.5	331	345	216.5			239
364.7		267					267		321.368
409							267		63.3836
410.5							278
							322
338.417	341.5	326.25	353.833	228.167			331
72.6297	55.536	48.3141	10.8896	11.2731			342.8
							345
							350.5
							364.7
							365.5
							366
							381
							385
							409
							410.5

## Sheet: 120 kvp
120 kvp
Stone 1	Stone 2	Stone 3	Stone 4	Stone 5			227
303	253	299	267	227			249
356.5	314.5	327	351.5	249			253
391	319.3	343	356				267
411.4	348.7	356.3	366				299		329.695
425							303		54.1802
							314.5
							319.3
377.38	308.875	331.325	335.125	238			327
48.9359	40.201	24.6554	45.8192	15.5563			343
							348.7
							351.5
							356
							356.3
							356.5
							366
							391
							411.4
							425

## Sheet: 140 kvp
140 kvp
Stone 1	Stone 2	Stone 3	Stone 4	Stone 5			232
234	289	263	351.6	257			234
378	299.3	336	311.4	232			257
394.8	346.5	358					263		328.45
400.6	378.8						289		61.1336
425.2							299.3
							311.4
366.52	328.4	319	331.5	244.5			336
75.9899	41.9004	49.7293	28.4257	17.6777			346.5
							351.6
							358
							378
							378.8
							394.8
							400.6
							425.2
